# Supplementary material for: Development of Resazurin-Based Assay for Rapid Evaluation of Sodium Hypochlorite Tolerance in Salmonella
Source: Foods. 2026 Mar 20;15(6):1086. doi: 10.3390/foods15061086 (PMC13026011; doi:10.3390/foods15061086)
Supplement: Supplementary file 1 [file foods-15-01086-s001.zip]

Archive with 1 entries (1 files):
- foods-4183757-supplementary.pdf
